# Supplementary material for: A Small-Particle Aerosol Model of Ebolavirus Zaire Infection in Ferrets
Source: Viruses. 2024 Nov 21;16(12):1806. doi: 10.3390/v16121806 (PMC11680438; doi:10.3390/v16121806)
Supplement: Supplementary file 1 [file viruses-16-01806-s001.zip]

Archive with 1 entries (1 files):
- viruses-3198039-supplementary.pdf
